# Supplementary material for: TEMPO/TCC as a Chemo Selective Alternative for the Oxidation of Hyaluronic Acid
Source: Molecules. 2021 Oct 1;26(19):5963. doi: 10.3390/molecules26195963 (PMC8512827; doi:10.3390/molecules26195963)
Supplement: Supplementary file 1 [file molecules-26-05963-s001.zip]

Archive with 1 entries (1 files):
- molecules-1379593-supplementary.pdf
